# Supplementary material for: Pancreastatin Inhibition Alters the Colonic Epithelial Cells Profile in a Sex-Dependent Manner
Source: Int J Mol Sci. 2024 Nov 27;25(23):12757. doi: 10.3390/ijms252312757 (PMC11641590; doi:10.3390/ijms252312757)
Supplement: Supplementary file 1 [file ijms-25-12757-s001.zip]

Archive with 1 entries (1 files):
- ijms-3238174-supplementary.pdf
